# Supplementary material for: It Is Not All about Alkaloids—Overlooked Secondary Constituents in Roots and Rhizomes of Gelsemium sempervirens (L.) J.St.-Hil
Source: Plants (Basel). 2024 Aug 9;13(16):2208. doi: 10.3390/plants13162208 (PMC11358907; doi:10.3390/plants13162208)
Supplement: Supplementary file 1 [file plants-13-02208-s001.zip]

Archive with 1 entries (1 files):
- plants-3069496-supplementary.pdf
